# Supplementary material for: Thermal Diffusivity and Conductivity of Polyolefins by Thermal Lens Technique
Source: Polymers (Basel). 2022 Jul 1;14(13):2707. doi: 10.3390/polym14132707 (PMC9269369; doi:10.3390/polym14132707)
Supplement: Supplementary file 1 [file polymers-14-02707-s001.zip]

Archive with 1 entries (1 files):
- polymers-1742239-supplementary.pdf
